# Supplementary material for: Graph diffusion distance: Properties and efficient computation
Source: PLoS One. 2021 Apr 27;16(4):e0249624. doi: 10.1371/journal.pone.0249624 (PMC8078789; doi:10.1371/journal.pone.0249624)
Supplement: S1 Data — (ZIP) [file pone.0249624.s001.zip]

Archive with 9 entries (7 files):
- GDD_code_PLOS/
- GDD_code_PLOS/diffusion_dist_diff_size.py
- GDD_code_PLOS/diffusion_dist_diff_size_SCIPY.py
- GDD_code_PLOS/diffusion_dist_same_size.py
- GDD_code_PLOS/readme
- GDD_code_PLOS/test_graphs/
- GDD_code_PLOS/test_graphs/l1.csv
- GDD_code_PLOS/test_graphs/l2a.csv
- GDD_code_PLOS/test_graphs/l2b.csv
