# Supplementary material for: Graph diffusion distance: Properties and efficient computation
Source: PLoS One. 2021 Apr 27;16(4):e0249624. doi: 10.1371/journal.pone.0249624 (PMC8078789; doi:10.1371/journal.pone.0249624)
Supplement: S1 Data — (ZIP) [file pone.0249624.s001.zip › GDD_code_PLOS/diffusion_dist_diff_size.py]

import numpy as np
import scipy as scp
import scipy.optimize as sciopt
import scipy.linalg as la
import sys
import os
from scipy.spatial.distance import cdist
from multiprocessing import Pool
from queue import Empty as EmptyQueueException
from multiprocessing import Process, Queue, Manager, get_context
from multiprocessing.managers import BaseManager, DictProxy, ListProxy
from collections import defaultdict
from time import time

from scipy.optimize import minimize_scalar

# This parameter controls the number of allowed subsidiary threads. 
# The higher this number, the faster the optimization over P matrices.
# If this code is run from the command line, this gets overwritten with a (possibly larger) number,
# By setting .
GLOBAL_THREAD_LIMIT = 4

class MyManager(BaseManager):
    pass

MyManager.register('defaultdict', defaultdict, DictProxy)
MyManager.register('list', list, ListProxy)

from lapsolver import solve_dense

# Given two lists of values, and an assignment,
# optimize over alpha to find the best scaling factor.
def get_soln_optimum(e1, e2, soln, mode='linear', bounds=[0.00001,10.0]):
    yyy = get_soln_func(soln, e1, e2, mode)
    sss = scp.optimize.minimize_scalar(
        lambda x: yyy(x)
        , bounds=bounds
        , tol=1e-12
    )
    return (sss['x'], sss['fun'])
    
# Given two lists of values, and an assignment,
# return a function to evaluate the distance at any alpha.
def get_soln_func(M, e1, e2, mode):
    if mode == 'linear':
        el1 = e1
        el2 = e2[np.nonzero(M[0])[0]]
        # add 1e-20 to avoid division by 0. 
        return lambda x: np.sqrt(np.sum(np.power(((1.0/(1e-20 + x))*el1) - (el2*x) ,2.0)))
    else:
        el1 = e1
        el2 = e2[np.nonzero(M[0])[0]]
        return lambda x: (None,np.sqrt(np.sum(np.power(np.power(el1,(1.0/(1e-20 + x))) - np.power(el2,x) ,2.0))))[1]

def match_given_alpha(diff):
    n2, n1 = diff.shape
    P = np.zeros((n2, n1))
    msoln = solve_dense(diff.T)
    P[msoln[1],msoln[0]] = 1.0
    P = P[:, :n1]
    return P.copy() 
        
# Given two matchings M1 and M2, do the following:
# 1) Find all the places where they agree;
# 2) Create a new, smaller matching problem where they don't agree, and solve that matching problem;
# 3)         
def merged_solution(M1, M2, e1, e2):
    agreed_M = M1 * M2
    dscore = 0
    if np.sum(agreed_M) < e1.shape[0]:
        a_nz = np.nonzero(agreed_M)
        a_idx0 = sorted(np.unique(a_nz[0]))
        a_idx1 = sorted(np.unique(a_nz[1]))
        
        disagree_M = np.ones(agreed_M.shape)
        disagree_M[a_idx0,:] = 0.0
        disagree_M[:,a_idx1] = 0.0
        
        nz = np.nonzero(disagree_M)
        idx0 = sorted(np.unique(nz[0]))
        idx1 = sorted(np.unique(nz[1]))
        
        ddiff = cdist(np.expand_dims(e2,axis=1), np.expand_dims(e1,axis=1), 'sqeuclidean')
        
        ddiff_small = cdist(np.expand_dims(e2[idx0],axis=1), np.expand_dims(e1[idx1],axis=1), 'sqeuclidean')
        
        test = np.sum(M1*ddiff) - np.sum(agreed_M * ddiff)
        if test - np.sum(np.min(ddiff_small, axis=0)) > 1e-6:
            new_nz = match_given_alpha(ddiff_small)
            agreed_M[np.ix_(idx0,idx1)] = new_nz
        else:
            agreed_M = M1.copy()
        #print(agreed_M)
    return agreed_M
    
def get_soln_intersection(e1, e2, solns, mode='linear'):
    s1func = get_soln_func(solns[0], e1, e2, mode)
    s2func = get_soln_func(solns[1], e1, e2, mode)
    newa = sciopt.least_squares(
        lambda x: s1func(x) - s2func(x),
        (solns[0][1] + solns[1][1])/2,
        bounds=(0.000001, 10.0)
    )['x']
    if mode == 'linear':
        el1 = ((1.0/(1e-20 + newa))*e1)
        el2 = newa*e2
    else:
        el1 = np.power(e1,(1.0/(1e-20 + newa)))
        el1 += 1e-10*np.arange(len(el1))
        el2 = np.power(e2,newa)
        el2 += 1e-10*np.arange(len(el2))
    newS = merged_solution(solns[0][0], solns[1][0], el1, el2)
    return (newS, newa)
    
def expand_tuple(t1, t2, e1, e2, used, mode):
    if (np.sum(t1[0] * t2[0]) < e1.shape[0]):
            new_soln = get_soln_intersection(e1, e2, (t1, t2), mode=mode)
            if np.sum(t1[0] * new_soln[0]) == e1.shape[0] or np.sum(t2[0] * new_soln[0]) == e1.shape[0]:
                pass
            elif tuple(np.nonzero(new_soln[0])[0]) in used or len(tuple(np.nonzero(new_soln[0])[0])) < e1.shape[0]:
                pass
            else:
                used.append(tuple(np.nonzero(new_soln[0])[0]))
                return new_soln
    
def parallel_expand(e1, e2, frontier, mode='linear'):
    new_frontier = frontier[:]
    with Manager() as manager:
        used = manager.list(set([tuple(np.nonzero(item[0])[0].astype('int')) for item in frontier]))
        tups = [(frontier[i], frontier[i+1], e1, e2, used, mode) for i in range(len(frontier) - 1)]
        with get_context('spawn').Pool(GLOBAL_THREAD_LIMIT) as pool:
            new_frontier = frontier + [item for item in pool.starmap(expand_tuple, tups) if item is not None]
        return sorted(new_frontier, key= lambda x: tuple(np.nonzero(x[0])[0].astype('int')))
    
def get_P_linear(e1, e2):
    n1 = e1.shape[0]
    n2 = e2.shape[0]
    initial_soln_set = [(np.eye(n2, n1),1e-6), (np.eye(n2, n1)[::-1,::-1],10.0)]
    psize = 0
    while len(initial_soln_set) > psize:
        psize = len(initial_soln_set)
        initial_soln_set = parallel_expand(e1, e2, initial_soln_set, mode='linear')
    optima = [get_soln_optimum(e1, e2, soln) for soln in initial_soln_set]
    return initial_soln_set
    
def get_P_exponential(e1, e2, knownP):
    n1 = e1.shape[0]
    n2 = e2.shape[0]
    psize = 0
    while len(knownP) > psize and n1*n2*len(knownP) < 60000000:
        psize = len(knownP)
        knownP = parallel_expand(e1, e2, knownP, mode='exp')
    if True:
        global tempf    
        def tempf(soln):
            return get_soln_optimum(e1, e2, soln, mode='exp')
        with get_context('fork').Pool(GLOBAL_THREAD_LIMIT) as pool:
            optima = pool.map(tempf,knownP)
        #optima = [get_soln_optimum(e1, e2, soln, mode='exp') for soln in knownP] 
    tftf = sorted(enumerate(optima), key = lambda x: x[1][1])[0]
    return knownP, sorted(enumerate(optima), key = lambda x: x[1][1])[0], optima
    
def get_soln_at_alpha(e1, e2, alp):
    e1a = np.power(e1, 1.0/alp)
    e2a = np.power(e2, alp)
    ddiff = cdist(np.expand_dims(e2a,axis=1), np.expand_dims(e1a,axis=1), 'sqeuclidean')
    return (match_given_alpha(ddiff), alp)
    
def dist_calc(l1, l2, reoptimize_P=False):
    e1, V1 = la.eigh(l1)
    e2, V2 = la.eigh(l2)    
    P_set = get_P_linear(e1, e2)
    dmax = 0.0
    if reoptimize_P:
        t0 = .001
        P_set, minn, op = get_P_exponential(np.power(np.exp(e1),t0), np.power(np.exp(e2),t0), P_set)
        def obj(tt,P_set):
            P_set, minn, op = get_P_exponential(np.power(np.exp(e1),tt), np.power(np.exp(e2),tt), P_set)
            #print("{%f, %f}," % (tt, -1.0*minn[1][1]*-1))
            return -1.0*minn[1][1]
        soln=minimize_scalar(obj,method='bounded',bounds=[1e-10,1e3],args=(P_set,))
        dmax = -1.0*soln.fun
    else:
        t0 = .001
        P_set, minn, op = get_P_exponential(np.power(np.exp(e1),t0), np.power(np.exp(e2),t0), P_set)
        def obj(tt,P_set):
            global tempf
            def tempf(soln):
                return get_soln_optimum(np.power(np.exp(e1),tt), np.power(np.exp(e2),tt), soln, mode='exp')
            with get_context('fork').Pool(GLOBAL_THREAD_LIMIT) as pool:
                optima = pool.map(tempf,P_set)
            bestval = sorted(enumerate(optima), key = lambda x: x[1][1])[0][1][1]
            return -1.0*bestval
        soln=minimize_scalar(obj,method='bounded',bounds=[1e-10,1e3],args=(P_set,))
        dmax = -1.0*soln.fun
        
    #quit()
    return dmax

if __name__ == '__main__':   
    GLOBAL_THREAD_LIMIT = int(sys.argv[1])
    a1pr = np.loadtxt(sys.argv[2])
    a1 = np.triu(a1pr, k=1)
    a1 += a1.T
    
    d1 = np.diagflat(np.sum(np.abs(a1),axis=-1))
    l1 =  a1 - d1
    
    a2pr = np.loadtxt(sys.argv[3])
    a2 = np.triu(a2pr, k=1)
    a2 += a2.T
    
    d2 = np.diagflat(np.sum(np.abs(a2),axis=-1))
    l2 =  a2 - d2 
    

    if l1.shape[0] > l2.shape[0]:
        ret = dist_calc(l2, l1)
    else:
        ret = dist_calc(l1, l2) 
    
    print(sys.argv[2], sys.argv[3], ret)
