# Supplementary material for: Graph diffusion distance: Properties and efficient computation
Source: PLoS One. 2021 Apr 27;16(4):e0249624. doi: 10.1371/journal.pone.0249624 (PMC8078789; doi:10.1371/journal.pone.0249624)
Supplement: S1 Data — (ZIP) [file pone.0249624.s001.zip › GDD_code_PLOS/diffusion_dist_same_size.py]

import numpy as np

import sys

import scipy.linalg as la
from scipy.spatial.distance import cdist
from scipy.optimize import minimize_scalar
from lapsolver import solve_dense

from scipy.sparse import coo_matrix

from time import time


def match_given_alpha(diff):
    n2, n1 = diff.shape
    if n1 == n2:
        return np.eye(n1)
    P = np.zeros((n2, n1))
    am = np.argmin(diff, axis=0)
    if np.unique(am).shape[0] == n1 :
        msoln = (np.arange(n1), am)
    else:    
        msoln = solve_dense(diff.T)
    P[msoln[1], msoln[0]] = 1.0
    P = P[:,:n1]
    return P.copy() 
    
def opt_over_alpha(e1, e2, U1, U2, tt):    
    def obj(a):
        aa = np.exp(a)
        el1 = np.exp(tt*np.sqrt(1.0/aa)*e1)
        el2 = np.exp(tt*np.sqrt(aa)*e2)
        
        err_4 = np.power(
            el1-el2,
            2.0)    
        dd = np.sqrt(np.sum(
            err_4
            )
        )
        return dd
    soln=minimize_scalar(obj,method='bounded',bounds=[-3.5,3.5])
    return (soln.fun, soln.x)

def dist_calc(l1, l2):
    e1, V1 = la.eigh(l1)
    e1 = np.sort(np.array(e1))
    V1 = np.array(V1)
    
    e2, V2 = la.eigh(l2)
    e2 = np.sort(np.array(e2))
    V2 = np.array(V2)
    
    def obj(t):
        tt = np.exp(t)
        d = opt_over_alpha(e1, e2, V1, V2, tt)[0]
        print("{%f, %f}," % (tt,d))
        return -1.0*d
        
    soln=minimize_scalar(obj,method='bounded',bounds=[-3.5,10.5])
    final_min=soln.fun*-1.0
    return final_min
    
if __name__ == '__main__':
    GLOBAL_THREAD_LIMIT = int(sys.argv[1])
    a1pr = np.loadtxt(sys.argv[2]).astype('int')
    a1 = np.triu(a1pr, k=1)
    a1 += a1.T
    
    d1 = np.diagflat(np.sum(np.abs(a1),axis=-1))
    l1 =  a1 - d1
    
    a2pr = np.loadtxt(sys.argv[3]).astype('int')
    a2 = np.triu(a2pr, k=1)
    a2 += a2.T
    
    d2 = np.diagflat(np.sum(np.abs(a2),axis=-1))
    l2 =  a2 - d2 
    

    if l1.shape[0] > l2.shape[0]:
        ret = dist_calc(l2, l1)
    else:
        ret = dist_calc(l1, l2)     
    
    print(sys.argv[2], sys.argv[3], ret)
