# Supplementary material for: Graph diffusion distance: Properties and efficient computation
Source: PLoS One. 2021 Apr 27;16(4):e0249624. doi: 10.1371/journal.pone.0249624 (PMC8078789; doi:10.1371/journal.pone.0249624)
Supplement: S1 Data — (ZIP) [file pone.0249624.s001.zip › GDD_code_PLOS/readme]

All three of the python scripts in this folder compute the graph diffusion distance between two graphs.

Diffusion distance is calculated as described in the manuscript:
Scott, Cory B., and Eric Mjolsness. "Novel diffusion-derived distance measures for graphs." arXiv preprint arXiv:1909.04203 (2019).

The graphs must be represented as dense adjacency matrices, and saved as CSV files with spaces as delimiters. Weighted
and directed graphs are not yet supported. 

Usage examples:

python -W ignore diffusion_dist_diff_size.py 8 test_graphs/l2a.csv test_graphs/l2b.csv 
python -W ignore diffusion_dist_same_size.py 8 test_graphs/l2a.csv test_graphs/l2b.csv 
python -W ignore diffusion_dist_diff_size_SCIPY.py 8 test_graphs/l2a.csv test_graphs/l2b.csv 

For pairs of graphs which are the same size, "...same_size.py" is likely to be faster, because the search over P is not performed.
"diff_size.py" and "diff_size_SCIPY" differ in how they handle the optimization over P matrices. The scipy version treats the entire optimization over P as a single-variable objective function of alpha. It is therefore faster, but is not guaranteed to find the joint global minimum over both alpha and P. On the other hand, the "...diff_size.py" script does have this guarantee, but may take longer. This difference is mitigated by the parallelism over the P search, which is a major benefit of the proposed algorithm.

One other characteristic of the "...diff_size.py" script is that it has an argument "reoptimize_P". The main loop of the algorithm proceeds as follows:

1. Calculate the set of P matrices which are optimal for the linear distance case (optimizing over both P and alpha).
2. With that set of P matrices, search over t. For each value of t:
    2a. For each P matrix, find the best alpha. Report the winning combination of P and alpha.
3. Report the t value which maximizes the distance, given that at each value of t, we are allowed to optimally align the graphs with alpha and P. 

"reoptimize P" changes the behavior of P matrix optimization, so that each pass through step 2a looks for new P matrices and adds them to the list of P matrices found so far.

The directory test_graphs contains three graphs, in the proper format (CSV).
g1: a 63-cycle.
g2a: a 64-cycle.
g2b: a 64-path. 
